# Supplementary material for: High Occurrence of Multidrug-Resistant Escherichia coli Strains in Bovine Fecal Samples from Healthy Cows Serves as Rich Reservoir for AMR Transmission
Source: Antibiotics (Basel). 2022 Dec 26;12(1):37. doi: 10.3390/antibiotics12010037 (PMC9855024; doi:10.3390/antibiotics12010037)
Supplement: Supplementary file 1 [file antibiotics-12-00037-s001.zip]

Archive with 1 entries (1 files):
- antibiotics-2052809-supplementary.pdf
